# Supplementary material for: Molecular Dynamics Simulation of Drug Solubilization Behavior in Surfactant and Cosolvent Injections
Source: Pharmaceutics. 2022 Nov 3;14(11):2366. doi: 10.3390/pharmaceutics14112366 (PMC9692798; doi:10.3390/pharmaceutics14112366)
Supplement: Supplementary file 1 [file pharmaceutics-14-02366-s001.zip]

Archive with 1 entries (1 files):
- pharmaceutics-1933625-supplementary.pdf
